# Supplementary material for: Strong Regionality and Dominance of Anaerobic Bacterial Taxa Characterize Diazotrophic Bacterial Communities of the Arcto-Alpine Plant Species Oxyria digyna and Saxifraga oppositifolia
Source: Front Microbiol. 2017 Oct 13;8:1972. doi: 10.3389/fmicb.2017.01972 (PMC5645501; doi:10.3389/fmicb.2017.01972)
Supplement: Supplementary file 1 [file Table1.XLSX]

## Sheet: plant s endo 
SIMPER (Similarity Percentages - species contributions), ENDOSPHERE
OPUs contributing up to 50% cumulative dissimilarity between plant species are shown
KJ, endosphere, groups Oxy & Sax
MAYRHOFEN (MA)
Average dissimilarity = 73,00	Group Oxy	Group Saxi
Species	Av.Abund	Av.Abund	Av.Diss	Diss/SD	Contrib%	Cum.%
Geobacter_bemidjiensis_Bem	0.1	4.44	10.73	1.49	14.7	14.7
Geobacter_lovleyi_SZ	3.98	4.36	8.91	1.31	12.21	26.91
Geobacter_uraniireducens_Rf4	2.5	3.42	7.3	1.46	10	36.91
Geobacter uraniireducens sp	1.61	3.63	6.9	1.43	9.46	46.37
Bradyrhizobium_elkaniifor_dinitrogen_reductase	2.41	0.4	6.19	0.71	8.48	54.84
Burkholderia_sp_Ch1-1_ctg00023	2.07	0.22	4.85	0.67	6.64	61.48
KILPISJÄRVI (KJ)
Average dissimilarity = 81,44	Group Oxy	Group Saxi
Species	Av.Abund	Av.Abund	Av.Diss	Diss/SD	Contrib%	Cum.%
Geobacter_bemidjiensis_Bem	1	4.8	9.43	1.53	11.58	11.58
Bradyrhizobium	3.66	0.2	8.37	0.94	10.28	21.86
Geobacter_lovleyi_SZ	1.28	3.62	7.27	1.31	8.93	30.79
Clostridium_pasteurianum_4_1-like_sequence_	2.12	2.4	6.16	1.04	7.57	38.36
Clostridium akagii	2.42	0.68	5.27	0.88	6.47	44.83
Geobacter_uraniireducens_Rf4	0.12	2.27	4.82	1.35	5.92	50.74
Desulfosporosinus_orientis_DSM_765	0.12	1.98	4.53	0.81	5.56	56.3
Burkholderia_sp_Ch1-1_ctg00023	1.26	1.24	4.5	0.66	5.52	61.82
Ny-ÅLESUND (NA)
Average dissimilarity = 83,67	Group Oxy	Group Saxi
Species	Av.Abund	Av.Abund	Av.Diss	Diss/SD	Contrib%	Cum.%
Bradyrhizobium_elkaniifor_dinitrogen_reductase	3.89	0.92	10.03	1.02	11.98	11.98
Clostridium akagii	1.67	2.94	8.66	0.97	10.35	22.33
Clostridium_pasteurianum_4_1-like_sequence_	1.57	3.39	8.56	1.16	10.23	32.57
Clostridium_pasteurianum_1_	1.63	0.8	5.42	0.67	6.48	39.04
Burkholderia_sp_CCGE1002_plasmid_pBC201	0.89	0.64	3.9	0.49	4.66	43.7
Opitutaceae_bacterium_TAV2_ctg796	1.43	0.33	3.74	1.03	4.47	48.18
Burkholderia_sp_Ch1-1_ctg00023	0.7	0.95	3.72	0.59	4.44	52.62
Desulfuromonas_acetoxidans_DSM_684_ctg62	0	1.22	3.59	0.42	4.29	56.91
Hyphomicrobium_sp_MC1	1.13	0.04	3.2	0.48	3.82	60.73
